# Supplementary material for: Foliar Application of Bamboo-Derived Nano-Biochar Enhances Morphological and Biochemical Responses of Lettuce (Lactuca sativa L.) Under Salt Stress
Source: Plants (Basel). 2025 Dec 19;15(1):9. doi: 10.3390/plants15010009 (PMC12787378; doi:10.3390/plants15010009)
Supplement: Supplementary file 1 [file plants-15-00009-s001.zip]

Archive with 1 entries (1 files):
- plants-4000633-supplementary.pdf
